# Supplementary material for: Diatoms Are Selective Segregators in Global Ocean Planktonic Communities
Source: mSystems. 2020 Jan 21;5(1):e00444-19. doi: 10.1128/mSystems.00444-19 (PMC6977069; doi:10.1128/mSystems.00444-19)
Supplement: TABLE S1 [file mSystems.00444-19-st001.xlsx]

## Sheet: Table S1 | Relative proportion
Group	Total	Positive	Negative	ratio +/_
Syndiniales	20576	16573	4003	4.14014
Arthropoda	18743	11958	6785	1.76242
Dinophyceae	14565	9892	4673	2.11684
Polycystina	5931	2365	3566	0.663208
MAST	5759	4405	1354	3.25332
Prymnesiophyceae	4790	4188	602	6.95681
Bacillariophyta	4369	2120	2249	0.942641
Acantharea	4272	3475	797	4.3601
Cyanobacteria	2947	2186	761	2.87254
Oceanospirillales	2674	1712	962	1.77963
Rickettsiales	2340	1939	401	4.83541
Spirotrichea	2216	1543	673	2.29272
Chaetognatha	2159	1637	522	3.13602
Apicomplexa	2152	1496	656	2.28049
