# Supplementary material for: Diatoms Are Selective Segregators in Global Ocean Planktonic Communities
Source: mSystems. 2020 Jan 21;5(1):e00444-19. doi: 10.1128/mSystems.00444-19 (PMC6977069; doi:10.1128/mSystems.00444-19)
Supplement: TABLE S2 [file mSystems.00444-19-st002.xlsx]

## Sheet: Table S2 | Binomial testing
Explanation for Syndiniales: we ask what is the probability to get 250 or more negative interactions between Syndiniales and Diatoms, if we have 496 interactions in total, with a probability of of 0.20 of getting negative ones based on all the groups. The result is close to 0, meaning Bacillariophyta have a significant higher number of negative interactions than other photic groups
Major Group	Negative edges involving Bacillariophyta	Total edges involving Bacillariophyta	Proportion of Negative edges for total group	Pbinom (lower.tail = FALSE) P(X>x) size = total interactions involving a given group
Copepoda	185	349	4575/15144 = 0.3020998	2.48206e-19
Syndiniales	250	496	4003/20576 = 0.194547	3.09068e-54
Dinophyceae	255	439	4673/14566 = 0.3208156	1.3264e-29
Radiolaria	216	379	4813/12125 = 0.3969485	3.96632e-12
Major Group	Negative edges involving Radiolaria	Total edges involving Radiolaria	Proportion of Negative edges for total group	Pbinom (lower.tail = FALSE) P(X>x) size = total interactions involving a given group
Copepoda	395	930	4575/15144 = 0.3020998	1.042229e-15
Syndiniales	468	1844	4003/20576 = 0.194547	2.135172e-10
Dinophyceae	585	1252	4673/14566 = 0.3208156	2.471811e-22
Major Group	Negative edges involving Syndiniales	Total edges involving Syndiniales	Proportion of Negative edges for total group	Pbinom (lower.tail = FALSE) P(X>x) size = total interactions involving a given group
Copepoda	470	1872	4575/15144 = 0.3020998	0.9999994
Radiolaria	468	1844	4813/12125 = 0.3969485	1
Dinophyceae	413	2048	4673/14566 = 0.3208156	1
Major Group	Negative edges involving Dictyochophyceae	Total edges involving Dictyochophyceae	Proportion of Negative edges for total group	Pbinom (lower.tail = FALSE) P(X>x) size = total interactions involving a given group
Copepoda	27	97	4575/15144 = 0.3020998	0.6495133
Syndiniales	8	114	4003/20576 = 0.194547	0.9998238
Dinophyceae	25	75	4673/14566 = 0.3208156	0.3561326
Radiolaria	28	61	4813/12125 = 0.3969485	0.1281423
Major Group	Negative edges involving Chlorophyceae	Total edges involving Chlorophyceae	Proportion of Negative edges for total group	Pbinom (lower.tail = FALSE) P(X>x) size = total interactions involving a given group
Copepoda	38	128	4575/15144 = 0.3020998	0.5068853
Syndiniales	19	68	4003/20576 = 0.194547	0.03176214
Dinophyceae	22	97	4673/14566 = 0.3208156	0.9722348
Radiolaria	9	75	4813/12125 = 0.3969485	0.9999999
