# Supplementary material for: Diatoms Are Selective Segregators in Global Ocean Planktonic Communities
Source: mSystems. 2020 Jan 21;5(1):e00444-19. doi: 10.1128/mSystems.00444-19 (PMC6977069; doi:10.1128/mSystems.00444-19)
Supplement: TABLE S3 [file mSystems.00444-19-st003.xlsx]

## Sheet: Table S6 | Network topologies
GROUP	Total read abundance in 47 Stations	Nodes	Number of edges	Ratio+/_ in the whole sub network	Crown age Ma (bp)(Nakov et al, 2018)	Clustering Coefficient	Connected components	Network Diameter	Network Radius	Network Centralisation	Shortest Path	Characteristic Path length	Avg nulber of neighbors	Number of nodes	Network Density	Network Heterogeneity	Isolated nodes	Number of Self Loops	MultiEdge Node pairs	Positive	Negative edges	total edges	Ratio Pos Neg
Actinocyclus	611805	1	172	0.036144578	90	0	1	2	1	1	20756	1.988	1.988	173	0.012	6.519	0	0	0	6	166	172	0.0361446
Attheya	96926	1	10	4	14	0	1	2	1	1	110	1.818	1.818	11	0.182	1.423	0	0	0	8	2	10	0.2
Chaetoceros	1615027	7	515	0.672077922	135	0.149	3	5	1	0.46	124300	3.127	2.845	362	0.008	3.988	0	0	0	207	308	515	0.672078
Corethron	768545	1	62	0.55	30	0.244	1	2	1	0.989	2450	1.949	2.48	50	0.051	2.732	0	0	0	22	40	62	0.55
Eucampia	101752	3	162	0.528301887	27	0.279	1	4	3	0.469	7832	2.761	3.64	89	0.041	1.855	0	0	0	56	106	162	0.528302
Leptocylindrus	710295	2	667	0.723514212	100	0.623	1	3	2	0.865	25760	2.025	8.286	161	0.052	2.002	0	0	0	280	387	667	0.723514
Proboscia	276229	1	591	0.900321543	48	0.686	1	2	1	0.973	31506	1.962	6.64	178	0.038	2.652	0	0	0	280	311	591	0.900322
Pseudo-Nitzschia	305115	3	891	1.553008596	40	0.503	2	3	1	0.906	73714	2.058	6.504	274	0.024	2.899	0	0	0	542	349	891	1.55301
Thalassiosira	956235	3	221	0.425806452	60	0.379	2	4	1	0.807	21776	2.443	2.889	153	0.019	3.706	0	0	0	66	155	221	0.425806
total						0.152	14	8	1	0.129	4054190	3.662	4.304	2030	0.002	3.785	11	0	0	2120	2249	4369	0.942641

## Sheet: TableS6 | TopBarcodesExclusion
Unique md5Sum diatom	Occurrence
90dade88b591756bdc889e60c5c6d424	226
4c4a832b7b9a29675ef3bd9bc394adbf	193
8fd6d889852840ef8c8863cebdc14d10	168
30191c0570b3035d38a5bc7cc8738a04	166
ae808698d6131569f7b5a8abd09f497a	103
1c3a50b4bc701368f6eb57ebb22bc733	100
53bb764df052b8ba43d74f8b4e3b7e92	94
d4108bcb706afbaa485a6145bad545f1	88
699d96446d6710f96452c2a6e50f9d5e	88
d4108bcb706afbaa485a6145bad545f1	88
36bb946af66d02256b06033a9de139f1	84
58e5d44c023071fb21b375d87046cec2	76
8cb0fcfac5a493640f2e00bd0ee70b77	71
d58067a0bb7660b0353d077d49acf430	63
05de6e652b1239c013ca02732bd95212	53
240c08a0cb9ebc0964b97e545f374ef1	48
1d16c182297bf5aa52f3d99c522ade94	47
e3dd88d510b64bdfdcea14c163bf2bc9	43
39bc650ff061968c34e7a85dbf7a0b2e	43
4c1be75b4da659e918811a88e3abc386	40
77169263e37d0aa3c3b183a3da6dee10	36
286d0a7b136ce52d173a14a049bc850a	35
2a45e6a989edc1310dff646e66ebe086	30
220b30b4bed18d7b3c9c6c471f27e2f5	29
b56c311cb937f906f5fd96ee5983fcac	25
497d465f8260650844d8dcece24f565b	25
cd8260fa5d20668520350692a4bf0995	25
75951d7f02eeb8897b3df44ac82bd3e3	24
a3c62a1e7bd264b564d8a9aeb72ed873	22
aa075a002b7af025db3be6123fd8a893	19
0f38c8d9992c24c4f21683e98deb848a	18
d82184460d9cb709066f6b825cafcb24	17
5997d542e04521236e4370b529ca5e91	16
29f84ed97c31eabfc3e787fd686442a4	15
5009fc0440383aa64a323d72bb84c51b	12
5af0322c290e7e7a21abf34edf7bc5ed	12
141ae910d91786b43b9844185f93afc9	11
54a5811cd87895353a7f7d552440f157	10
e38cd00a72ccfdc8057fa4246a59caf1	10
4d2d2df1f3cdb2080ace0b23c17928be	10
f18e81b6647b6f97ad0e4d0c2ebb0d6e	9
17f24f210b0355a55bfba0da98e14c89	9
16d3a0d3a6adaadad594120999d620d9	9
5b7d8281b3ee8a56e91bc0d3e20d4c81	8
0af4b502f5ddd3e77445eb92ca172130	7
91a0bf62bf8dc9a63294b12e76618a1f	6
bddae250fe07125236e82e0f776edf52	5
cc8b96b59911574ff118fd01a848272c	5
dc5ba97480445073d67a6fe7f2efeab5	4
c16849bd0f758a4f556d12c34d9c54cf	4
478699d32cf8575ce15fc116414e2752	4
492f75b3a9df9e1bdef0707367cf7a72	4
7449049350fece5ca78111173daa8a34	3
4ef14f6fa786fe5c7a3af6696d06bc58	3
443ac13f7c229305cdbe44a3e59db09d	3
b2de4d69e195bc5a6ec7614ea7a39376	3
ada78ef6219982505d8f93be174edf7b	2
960513129c534d4995a28daf5b162ce7	2
1b3a9eac7781cafc6c2aa0601ac2d5d2	2
59d003eca84431e9fb68db90bd18920a	2
1f68bcc6b79cbe613f4ec800fa5fad41	2
fdd732eb935526a165ba4a7bb1d93979	2
4d8e1e7bcbe4a0448b84defd57c595c2	1
f4f48dbb8dd56c86efc0b49d33bd7a67	1
2c5ca234a0a7af891056fa4f86177411	1
0a39ec86a413dcbf3404ddb32c5dca08	1
e73097e8fe7d88d430b2cd0f88f28c7f	1

## Sheet: TableS6 | TopBarcodesCopresence
Barcode	Occurrence
1d16c182297bf5aa52f3d99c522ade94	205
d58067a0bb7660b0353d077d49acf430	107
29f84ed97c31eabfc3e787fd686442a4	101
36bb946af66d02256b06033a9de139f1	92
c16849bd0f758a4f556d12c34d9c54cf	89
4c1be75b4da659e918811a88e3abc386	83
ae808698d6131569f7b5a8abd09f497a	74
e3dd88d510b64bdfdcea14c163bf2bc9	72
4c4a832b7b9a29675ef3bd9bc394adbf	72
05de6e652b1239c013ca02732bd95212	64
497d465f8260650844d8dcece24f565b	60
2c5ca234a0a7af891056fa4f86177411	60
d4108bcb706afbaa485a6145bad545f1	57
75951d7f02eeb8897b3df44ac82bd3e3	57
d4108bcb706afbaa485a6145bad545f1	57
240c08a0cb9ebc0964b97e545f374ef1	55
141ae910d91786b43b9844185f93afc9	50
54a5811cd87895353a7f7d552440f157	42
bddae250fe07125236e82e0f776edf52	41
e38cd00a72ccfdc8057fa4246a59caf1	40
58e5d44c023071fb21b375d87046cec2	38
f4f48dbb8dd56c86efc0b49d33bd7a67	34
4ef14f6fa786fe5c7a3af6696d06bc58	33
220b30b4bed18d7b3c9c6c471f27e2f5	32
b56c311cb937f906f5fd96ee5983fcac	31
53bb764df052b8ba43d74f8b4e3b7e92	30
6922aeb779befedeae9033f98d1519b0	28
5009fc0440383aa64a323d72bb84c51b	24
bf01fb5e3c263b6bde1472cbfe80d596	24
cc8b96b59911574ff118fd01a848272c	23
cd8260fa5d20668520350692a4bf0995	22
0a39ec86a413dcbf3404ddb32c5dca08	22
5b7d8281b3ee8a56e91bc0d3e20d4c81	21
90dade88b591756bdc889e60c5c6d424	20
5997d542e04521236e4370b529ca5e91	19
17f24f210b0355a55bfba0da98e14c89	19
492f75b3a9df9e1bdef0707367cf7a72	19
39bc650ff061968c34e7a85dbf7a0b2e	17
4d8e1e7bcbe4a0448b84defd57c595c2	17
7869b195316b9bec946b29a0290fe4cc	16
f18e81b6647b6f97ad0e4d0c2ebb0d6e	15
2a45e6a989edc1310dff646e66ebe086	14
7e2d48c55990d2a0c057d1c8ad8d9bb6	14
0af4b502f5ddd3e77445eb92ca172130	14
91a0bf62bf8dc9a63294b12e76618a1f	14
fdd732eb935526a165ba4a7bb1d93979	14
b2de4d69e195bc5a6ec7614ea7a39376	13
77169263e37d0aa3c3b183a3da6dee10	13
0f38c8d9992c24c4f21683e98deb848a	12
16d3a0d3a6adaadad594120999d620d9	11
41d30604d9f67f419be3ea457e251c1c	10
478699d32cf8575ce15fc116414e2752	10
59d003eca84431e9fb68db90bd18920a	10
aa075a002b7af025db3be6123fd8a893	9
8cb0fcfac5a493640f2e00bd0ee70b77	9
1f68bcc6b79cbe613f4ec800fa5fad41	9
960513129c534d4995a28daf5b162ce7	8
1c3a50b4bc701368f6eb57ebb22bc733	7
dc5ba97480445073d67a6fe7f2efeab5	7
783c09e30971076c9530631dbefc98e2	7
517d7ce7a1263f78f7ad99a95542dd30	6
30191c0570b3035d38a5bc7cc8738a04	6
ada78ef6219982505d8f93be174edf7b	5
b497bae185b1fb9c22d600e2a0a4a304	5
443ac13f7c229305cdbe44a3e59db09d	5
6d1b70f7832bdfacee763aab464b71ac	5
1b3a9eac7781cafc6c2aa0601ac2d5d2	4
262f32326a8b30bf87a05bff66f8f41f	4
d82184460d9cb709066f6b825cafcb24	4
5af0322c290e7e7a21abf34edf7bc5ed	3
286d0a7b136ce52d173a14a049bc850a	3
ee9c20a5d01cdeee3c1d21226312e09f	3
a3c62a1e7bd264b564d8a9aeb72ed873	3
d1cb125d1077ad68fae655eadf50a49e	3
e73097e8fe7d88d430b2cd0f88f28c7f	2
c4f33cbd5f366d5732268519b0f57842	2
7a04510b4da945860e694fdc23a38d67	1
7449049350fece5ca78111173daa8a34	1
